# Supplementary material for: The N-Terminal Domain of Tailspike Depolymerases Affects the Replication Efficiency of Synthetic Klebsiella Phages
Source: Int J Mol Sci. 2025 Nov 22;26(23):11297. doi: 10.3390/ijms262311297 (PMC12692247; doi:10.3390/ijms262311297)
Supplement: Supplementary file 1 [file ijms-26-11297-s001.zip]

Archive with 1 entries (1 files):
- ijms-3933188-supplementary.pdf
